# Supplementary material for: Engineering a CRISPR-Mediated Dual Signal Amplification-Based Biosensor for miRNA Determination
Source: Biosensors (Basel). 2025 Dec 24;16(1):17. doi: 10.3390/bios16010017 (PMC12838993; doi:10.3390/bios16010017)
Supplement: Supplementary file 1 [file biosensors-16-00017-s001.zip]

Archive with 1 entries (1 files):
- biosensors-4018848-supplementary.pdf
